# Supplementary material for: LDL Affects the Immunomodulatory Response of Endothelial Cells by Modulation of the Promyelocytic Leukemia Protein (PML) Expression via PKC
Source: Int J Mol Sci. 2023 Apr 15;24(8):7306. doi: 10.3390/ijms24087306 (PMC10138343; doi:10.3390/ijms24087306)
Supplement: Supplementary file 1 [file ijms-24-07306-s001.zip]

Archive with 1 entries (1 files):
- ijms-2305895-supplementary.pdf
